# Supplementary material for: Opposing roles for myeloid and smooth muscle cell STING in pulmonary hypertension
Source: JCI Insight. 2025 May 22;10(13):e184792. doi: 10.1172/jci.insight.184792 (PMC12288902; doi:10.1172/jci.insight.184792)
Supplement: Supporting data values [file jciinsight-10-184792-s053.xlsx]

## Sheet: Figure 1A
	Figure 1A	STING+ (%) of CD33+CD11b+HLA-DR- cells
	CONTROL	PAH
	1.24	1.02
	0.76	0.51
	1.07	2.06
	2.63	11.2
	1.52	2.4
	1.78	38.8
	1.72	6.38
	0.19	8.91
	1.05	2.35
	2.08	5.71
	1.01	2.7
	0.72	2.84
	1	4.83
		2.42
		15.6
		6.7
		4.57

## Sheet: Figure 1B
	Figure 1B	STING (MFI) of CD33+CD11b+HLA-DR- cells
	CONTROL	PAH
	1209	1748
	894	1005
	1205	2240
	676	3684
	1212	3038
	1441	2676
	958	1703
	1516	2299.14
	1148	1276
	1061	1270
	769	1145
	780	1125
	1718	1042
		1072
		2170
		1117
		1335

## Sheet: Figure 1C
	Figure 1C	Serum concentration (pg/mL)
		CONTROL													PAH
	IL-6	3	2	2	2	2	3	2	2	2	2	3	2	4	11	34	7	8	4	58	34	7	5	50	10	15	4	7	6	4	5
	IL-12	22	21	23	23	17	17	30	19	25	38	28	23	23	16	32	35	32	16	33	70	26	15	65	78	108	112	27	25	46	71
	IP10	3.1	3.1	5.1	3.9	2.1	3.2	1.7	1.1	1.7	3.3	2.8	3.9	3.9	9.4	7.3	1.9	7.8	3.9	6.2	2.5	2.9	11.6	6.5	3.5	4.6	7	6.6	7.9	21.2	12.4
	IL-2R	25.2	11.3	56.6	37	20	40	21.4	26.7	34.3	20	39.6	28.4	25.1	50.4	221.1	43	101.3	113.4	54.7	115.8	94	59	383.1	370.8	414.5	188.2	111	136.1	101.9	118.4
	IL-8	1	6.3	4.5	4.1	0	1.5	0	2.8	1.8	0	0.5	3.7	0	5.4	36.8	19.9	5.3	4.6	1.4	2.8	10.9	3.9	2.1	13.8	4.8	2.4	8.1	11.2	9.4	1.1

## Sheet: Figure 1D
	Figure 1D	STING (MFI) of CD33+CD11b+HLA-DR- cells
	ILD	ILD-PH
	253	329
	281	374
	271	433
	255	297
	265	343.2

## Sheet: Figure 2C
	Figure 2C	RVSP (mmHg)
	WT -> WT	WT -> WT	STING-/- -> WT	WT -> STING-/-
	24.7596	26.0533	36.3563	28.5776
	21.6679	31.0723	24.1961	17.6339
	24.6084	23.2586	26.8201	24.2602
	22.2045	24.5719	29.9124	23.6169
		32.8772	32.106	21.8039
		26.7378

## Sheet: Figure 2D
	Figure 2D	RV/LV+S (%)
	WT -> WT	WT -> WT	STING-/- -> WT	WT -> STING-/-
	16.1017	30.6818	28.2353	25.3731
	15.4762	25.3165	20.2381	25.2747
	18.4466	21.2121	19.7802	26.4368
	13.3333	32.6923	25.7426	31.3953
		29.7619	26.087	25.8824
		24.7525	32.8571	19.4631
				30

## Sheet: Figure 2E
	Figure 2E	Muscularized Pulmonary Vessels per HPF
		Small								Medium								Large
	WT -> WT	5.525	5	4.6	1.375	4				2	3.2	3.2	2	2.2				0.375	0	1.8	0.75	0.6
	WT -> WT	6.6	11.8	4.8	4.2	6.77778	5.5			3.7	1.4	2.6	3.6	2.11111	5			0.7	0	0.4	2.1	0.222222	0
	STING-/- -> WT	6.16667	13.2	6.9	8	4.88889	5.85714			4.33333	3.6	3.7	5	2.11111	3.14286			0	0	0.2	0	0.222222	1.14286
	WT -> STING-/-	7.57143	4.5	0	11	12.5	9.57143	6.9	8	3.71429	1	0	3.875	2.33333	2.42857	2.4	1.5	0.571429	1.125	0	0.125	0.166667	0.571429	0.3	0

## Sheet: Figure 2G
	Figure 2G	pIRF3+ of CD11b+ Cells
	WT -> WT	WT -> WT	STING-/- -> WT	WT -> STING-/-
	77.8	74.6	5.81	44.2
	43.5	41.8	20.5	30.2
	34.9	61.9	9.29	58.4
	54.3	51	3.13	40.6
	66.6	83	12	48.3
		36.1	11.8	59.9
				39.4

## Sheet: Figure 3A
	Figure 3A	RVSP (mmHg)
		Normoxia							Hx
	Control	24.0128	24.5228	24.8272	26.4421	22.8436	22.8736	20.5685	33.1016	41.8899	36.5597	34.4946	34.0784	34.1988	40.044
	eSTING	22.4769	24.8453	25.473	28.1143	24.0387	22.4915		32.9803	34.9522	36.181	37.3562	37.7858	37.1977	38.8007	33.6737

## Sheet: Figure 3B
	Figure 3B	RV/LV+S (%)
		Normoxia								Hx
	Control	15.3846	22.973	20.7921	16.6667	16.9643	25.6881	16.1017	19.2771	23.8095	22.3684	27.0833	28.4314	31.0345	30	25.2874	18.8235
	eSTING	18.1818	20.4545	17.284	19.1667	17.7419	18.3486	19.469		23.2558	27.4194	30	35.6164	26.9231	20.2703	22.3404	24.0964

[truncated: 32 more sheets: Figure 3D, Figure 3E, Figure 3G, Figure 3H, Figure 3I, Figure 3J, Figure 4A, Figure 4C, Figure 4D, Figure 4F, Figure 5A, Figure 5B, Figure 5C, Figure 6A, Figure 6B, Figure 6C, Figure 7A, Figure 7C, Figure 7E, Figure 7F …]
